# Supplementary material for: Engineering pH and Temperature-Triggered Drug Release with Metal-Organic Frameworks and Fatty Acids
Source: Molecules. 2024 Nov 8;29(22):5291. doi: 10.3390/molecules29225291 (PMC11596333; doi:10.3390/molecules29225291)
Supplement: Supplementary file 1 [file molecules-29-05291-s001.zip]

Archive with 1 entries (1 files):
- molecules-3269458-supplementary.pdf
